# Supplementary material for: Seven new dolphin mitochondrial genomes and a time-calibrated phylogeny of whales
Source: BMC Evol Biol. 2009 Jan 25;9:20. doi: 10.1186/1471-2148-9-20 (PMC2656474; doi:10.1186/1471-2148-9-20)
Supplement: Additional file 1 — Primers used for amplifying and sequence the Delphinidae mtDNA in this study. This table provides names and relevant sequence information of the primers used for amplifying and sequencing the complete mtDNA genome of seven delphinids. [file 1471-2148-9-20-S1.xls]

## Sheet: Sheet1
Primer Name	5' Primer sequence (5'-3')	3' Primer sequence (5'-3')
L12S-H16S	GCCATGAAGCACGCACACAC	AATACCGCGGCCGTTTAACG	in this study
16SF-16SR	CACTGTTAATCCAACACAGG	TGGCCTTATTTCTCTTGTCC	in this study
16UP-ND2R	ATCAGGACATCCTAATGGTGC	CAACATTTTCGGGGTATGGG	in this study
ND1F-ASN	TTCAAAGTTCTCCGTGCTACC	GTTGACTAGGGTATTTAGCTG	in this study
ALA-CoI	AAATCCTCACTAGATTGAGGG	GGTTCGATTCCTTCCTTTCTTG	in this study
COIF-COIIIR	CCATCTCATCAATAGGCTC	TTGAACGGTTGGTGTGTG	in this study
LCOⅢ-HND4	ACACATAATGACCCACCAAAC	GTTCGTAGTTTGAGTTTGCTAG	in this study
ND4-ND5	TGCAGCCGTACTACTAAAACTTGG	AGGGCTCAGGCGTTGGT	Sasaki et al., 2005
ND5F-CytbR	CCTTCACCACAACTGCCC	GGACAAATATCATTCTGAGG	in this study
CytbF-CRR	TTTTCGCTTTCCACTTTATC	GGTGTTGGTGGTGAGGTT	in this study
LCR-H12UP	GACATCTGGTTCTTACTTCAGG	GCTAAGCAAGGCGTTGTGAGC	in this study
